# Supplementary material for: Two stable variants of Burkholderia pseudomallei strain MSHR5848 express broadly divergent in vitro phenotypes associated with their virulence differences
Source: PLoS One. 2017 Feb 10;12(2):e0171363. doi: 10.1371/journal.pone.0171363 (PMC5302386; doi:10.1371/journal.pone.0171363)
Supplement: S4 Table — (XLSX) [file pone.0171363.s006.xlsx]

## Sheet: Sheet1
S4 Table: Responses of MSHR5848 variants to selected PM substrates
Smooth>Rough*						Rough>Smooth*
Plate Type	Wells	Substrate	Difference in AUC	Mode of Action		Plate Type	Wells	Substrate	Difference in AUC	Mode of Action
PM01	G04	L-Threonine	32699	C-Source		PM07	F08	Trp-Asp	-14677.5	N-source
PM01	F02	Citric Acid	31789.5	C-Source		PM19	D07	Iodonitro Tetrazolium Violet	-11768.5	respiration
PM02	H03	L-Pyroglutamic Acid	30732	C-Source		PM17	H10	Phenylarsine Oxide	-8500.5	tyrosine phosphatase
PM01	D01	L-Asparagine	29940.5	C-Source		PM04	G07	L-Methionine	-7838	S-Source
PM01	E03	D-Glucose-1-Phosphate	29578.5	C-Source		PM07	G04	Trp-Tyr	-7657.5	N-source
PM01	C02	D-Galactonic Acid-g-Lactone	29194.5	C-Source		PM04	G10	N-Acetyl-D,L-Methionine	-7484.5	S-Source
PM01	A03	N-Acetyl-D-Glucosamine	28634	C-Source		PM04	F07	L-Cysteine	-7076	S-Source
PM13	F09	Thallium (I) acetate	28204	toxic cation		PM04	G08	D-Methionine	-7026.5	S-Source
PM02	H08	Putrescine	26794	C-Source		PM19	A11	Coumarin	-6902	DNA intercalator
PM02	H05	D,L-Carnitine	25424	C-Source		PM04	G11	L-Methionine Sulfoxide	-6901.5	S-Source
PM16	H07	Chloroxylenol	24716.5	fungicide		PM04	F09	L-Cysteinyl-Glycine	-6593.5	S-Source
PM19	C07	Umbelliferone	20424.5	DNA intercalator		PM04	G09	Glycyl-L-Methionine	-6544	S-Source
PM18	A03	Ketoprofen	19794.5	anti-capsule		PM04	G05	Glutathione	-6385	S-Source
PM16	C02	Dichlofluanid	19536	fungicide, phenylsulphamide		PM04	G03	Cystathionine	-6357	S-Source
PM18	H08	2- Phenylphenol	18766	DNA intercalator		PM04	G04	Lanthionine	-6282	S-Source
PM16	F01	Potassium Tellurite	18190	transport, toxic anion		PM04	F08	D-Cysteine	-6267	S-Source
PM20	G01	Captan	18117	fungicide, carbamate, multisite		PM07	G01	Trp-Phe	-6199.5	N-source
PM20	G10	8-Hydroxyquinoline	17635.5	chelator, lipophilic		PM04	F05	Thiophosphate	-6043	S-Source
PM14	D01	Cadmium Chloride	17446.5	transport, toxic cation		PM04	F06	Dithiophosphate	-6001	S-Source
PM17	D08	Aminotriazole	17053.5	histidine biosynthesis, catalase		PM07	D03	Phe-Trp	-5945	N-source
PM15	A06	Guanidine hydrochloride	16918	membrane, chaotropic agent		PM07	D02	Phe-Ser	-5884.5	N-source
PM10	A03	pH 4.5	16171.5	pH, growth at 4.5		PM04	H01	L-Djenkolic Acid	-5778	S-Source
PM10	C01	pH 4.5 + L-Methionine	16052.5	pH, decarboxylase		PM04	G06	D,L-Ethionine	-5726.5	S-Source
PM19	H05	Thioglycerol	15786	reducing agent, thiol, adenosyl methionine antagonist		PM15	D07	Domiphen bromide	-5412.5	membrane, detergent, cationic, fungiside
PM18	F08	Tinidazole	15712	Mutagen, nitroimidazole (GP, GN)		PM19	B05	Harmane	-5089	imidazoline binding sites, agonist
PM13	H02	Cupric chloride	15652.5	toxic cation		PM04	F10	L-Cysteic Acid	-5051	S-Source
PM18	D06	Sodium bromate	15623	toxic anion		PM04	F02	Sulfate	-4966.5	S-Source
PM20	C12	Ornidazole	15279	protein glycosolation		PM04	F04	Tetrathionate	-4908.5	S-Source
PM13	B04	Azlocillin	15267	wall, lactam		PM19	E08	D,L-Thioctic Acid	-4797.5	oxidizing agent
PM15	E12	Methyl viologen	14976	oxidizing agent		PM11	F03	Chloramphenicol	-4661.5	protein synthesis
PM09	E02	Sodium formate 2%	14139.5	osmotic sensitivity		PM07	F10	Trp-Gly	-4541.5	N-source
PM10	C10	pH 4.5 + L-Ornithine	13970.5	pH, decarboxylase		PM19	D02	Disulphiram	-4329	fungicide
PM10	B03	pH 4.5 + L-Arginine	13950.5	pH, decarboxylase		PM04	H12	Tetramethylene Sulfone	-4149.5	S-Source
PM15	A02	Procaine	13638	ion channal inhibitor, Na+ (m)		PM17	C04	4-Aminopyridine	-4127	ion channel, K+
PM16	G08	Ferric Chloride	13623	transport, toxic cation		PM20	D04	Proflavine	-3961	RNA synthesis
PM12	C10	D,L-Serine Hydroxamate	13401.5	tRNA synthetase		PM04	H02	Thiourea	-3956	S-Source
PM10	C11	pH 4.5 + L-Homoarginine	13312.5	pH, decarboxylase		PM20	A04	Amitriptyline	-3937.5	membrane, transport
PM17	F05	D,L-Methionine Hydroxamate	13277	tRNA synthetase		PM11	E12	Nalidixic acid	-3914.5	DNA topoisomerase
PM13	A12	Nickel chloride	13194	toxic cation		PM18	H07	2- Phenylphenol	-3835.5	DNA intercalator
PM18	C01	Poly-L-lysine	13114	membrane, detergent, cationic		PM07	G03	Trp-Trp	-3786	N-source
PM15	D10	Nordihydroguaiaretic acid	13090.5	lipoxygenase, fungicide		PM07	H02	Tyr-Tyr	-3643.5	N-source
PM11	A08	Chlortetracycline	13011.5	protein synthesis, tetracycline		PM07	G09	Tyr-His	-3537	N-source
PM10	B05	pH 4.5 + L-Aspartic Acid	12976	pH, decarboxylase		PM07	G05	Tyr-Ala	-3529	N-source
PM17	E01	Niaproof	12866.5	membrane, detergent, anionic		PM03	G07	D,L-a-Amino-N-Butyric Acid	-3527	N-source
PM20	D12	18-Crown-6-Ether	12805.5	respiration, ionophore		PM04	F03	Thiosulfate	-3445	S-Source
PM15	H09	Zinc chloride	12795	toxic cation		PM04	F12	CL-Cysteine Sulfinic Acid	-3418.5	S-Source
PM19	A02	Josamycin	12680.5	protein synthesis, macrolide		PM07	G12	Tyr-Phe	-3193.5	N-source
PM10	B02	pH 4.5 + L-Alanine	12518	pH, decarboxylase
PM14	C02	Boric Acid	12189.5	transport, toxic anion
PM17	C12	Sulfamonomethoxine	12120.5	folate antagonist
PM10	D08	pH 4.5 + 5-Hydroxy-L-Lysine	12106.5	pH, decarboxylase
PM10	B08	pH 4.5 + Glycine	11944.5	pH, decarboxylase
PM10	B04	pH 4.5 + L-Asparagine	11766	pH, decarboxylase
PM10	D07	pH 4.5 + g-Hydroxy Glutamic Acid	11620.5	pH, decarboxylase
PM13	C04	6-Mercaptopurine	11589.5	nucleic acid analog, purine
PM10	B12	pH 4.5 + L-Lysine	11362	pH, decarboxylase
PM13	G10	Trifluoperazine	11175.5	cell cycle modulation, DNA synthesis, Ca(2+)/calmodulin dependent protein phosphorylation and lipid
PM10	C07	pH 4.5 + L-Tyrosine	11137.5	pH, decarboxylase
PM18	E01	Sodium metasilicate	11004.5	toxic anion
*The substrates are arranged by descending difference value (difference in the AUC). The Smooth>Rough list includes 59, and the Rough >Smooth list includes 47 total substrates.
The procedures and thresholds used to identify these substrates that produced the greatest difference in the Smooth and Rough responses are described in the text.
